# Supplementary material for: Suicides by pesticide ingestion in Pakistan and the impact of pesticide regulation
Source: BMC Public Health. 2023 Apr 11;23:676. doi: 10.1186/s12889-023-15505-1 (PMC10088141; doi:10.1186/s12889-023-15505-1)
Supplement: Supplementary file 1 — Supplementary Material 1 [file 12889_2023_15505_MOESM1_ESM.xlsx]

## Sheet: New
Systematic Review of self-poisoning research studies in Pakistan
Reference number in the main paper	Reference number in old excel sheet	Number in word doc references	Paper name	Study time	Year	Location	Total poisoning cases	Suicidal%	No. of suicidal cases	Mean age(male)	Mean age female	Male(n)	Female(n)	male %	Female%	Pesticide name	% cases due to organophosphate and wheat pill	% cases due to this specific poisoning agent	Number of pesticide poisoning cases	No. of pesticide suicidal poisoning cases	No. pesticide poisoning deaths (overall)	No. of pesticide suicidal poisoning deaths	Death rate due to general poisoning%	Death due to general poisoning number	Mortality due to suicidal poisoning %	No. Accidental poisoing	Pesticide name mentioned?	Miscellanous	Suicide specific data mentioned?	Suicide data comments	Contrast
39	92	71	Zadran N, Kumar J, Ibrar A, et al. (October 14, 2020) Sociodemographic and Clinical Features in Patients Presented With Accidental and Deliberate Self-Poisoning: A Comparative Study from Lady Reading Hospital Medical Teaching Institution, Peshawar, Pakistan. Cureus 12(10): e10935. DOI 10.7759/cureus.10935	May 2018- May 2019	2020	Peshawar	312	50	156	30	30	46	110	14.7436	35.25	NA	NA	NA	NA	NA	NA	NA	56	41	26.28		No	No agents are mentioned in this study. It does not help our analyses due to lack of agent data	Yes
40	102	8	Ali SM, Khalil IU, Saeed A, Hussain Z. Five years audit for presence of toxic agents/drug of abuse at autopsy. JCPSP. 2003;13(9):519–21.	1997-2001	2003	Peshawar	52	17.3	9	25	25	47	5	90.3846	9.61538	Others	0	100	0	NA	NA	NA	100	52	9	42	No	These are household agents and drugs.	No.	The suicide data is not specific to a certain agent. Its overall.
41	30	6	Ali, P, Anwer A, Bashir B, Jabeen R, Haroon H, Makki K. Clinical pattern and outcome of organophosphorus poisoning. J Liaq Uni Med Health Sci. 2012;11:15–8.	Feb-Dec 2008	2012	Karachi	100	65	65	23	23	68	32	68	32	Organophosphate	100	100	100	65	20	NA	20	20	NA	25	No	Just OP is mentioned. No number is provided to describe deaths due to suicide.	Yes	Just the number of suicide is mentioned. All were OP cases out of which 65 were suicidal.	More men die of OP poisoning
42	93	91	Ali Z, Afridi MAR, Muhammad R, Rahim A, Rahman SKU, Ullah N, et al. Outcome and predictors of in-hospital mortality in patients presenting with acute poisoning to a teaching hospital. J Postgrad Med Inst 2018; 32(2): 155-61.	Jun 2015-July 2017	2018	Peshawar	128	NA	NA	NA	NA	51	77	39.8	60.2	Organophosphate	31.25	31.25	40	NA	11	NA	11.7	15	NA	NA	Yes	paraquat was found to be the most common lethal agent (46.3%). Wheat Pill poisoning deaths were 7 (43.75%). OP deaths were 4 (10%)	No.
42.1	93.b															Wheat Pill	12.5	12.5	16
42.2	93.c															Others	0	56.25	72
43	2	102	Ali M, Kumar V, Ahmed S, Iram H, Ahmed S, Sattar RA. Mortality among Organophosphate Poisoning Patients Presenting With Low Glasgow Coma Scale Score at a Tertiary Care Hospital. Professional Med J 2020; 27(10):2187-2192. DOI: 10.29309/TPMJ/2020.27.10.4383	Feb-Aug 2018	2020	Karachi	70	NA	NA	NA	NA	44	26	62.9	37	Organophosphate	100	100	70	NA	12	NA	17.1	12	NA	NA	No	NA	No.	NA	8 Males 4 females died of OP
44	7	9	Amir A HF, Mahesar G, et al. : Epidemiological, Poisoning Characteristics and Treatment Outcomes of patients Admitted to the National Poisoning Control Centre at Karachi, Pakistan: A Six Month Analysis. . Cureus November 25, 2019(e6229. ).	July -dec 2018	2019	Karachi	2546	NA	NA	30	30	1311	1235	51.4	48.5	Organophosphate	46.11	46.11	1174	NA	75	NA	3.61	92	NA	NA	No	Only Organophosphate is mentioned.70 people died due to OP poisoning which is 2.7%	No.	NA
44.1																Others	0	46.3
44.2																Pesticides	0	7.61	194
45	5	10	Amir A, Raza A, Qureshi T, et al. (May 31, 2020) Organophosphate Poisoning: Demographics, Severity Scores and Outcomes From National Poisoning Control Centre, Karachi. Cureus 12(5): e8371. doi:10.7759/cureus.8371	Jan-Dec 2019	2020	Karachi	3300	NA	NA	24	24	1518	1782	46	54	Pesticides	14.18	14.18	468	NA	26	NA	6	198	NA	NA	No	This paper is about OP poisoning but it does not mention any OP poisoning. Can we exclude it?	No.	NA
45.1	5.a															Others	0	85.82
46	95	11	Ansari, R. Z., Aamir, Y., Tanoli, A. A., Yadain, S. M., Khalil, Z. H., & Yousaf, M. (2018). Acute Poisoning Cases in a Tertiary Care Hospital of Peshawar. International Journal of Pathology, 73-77.	Feb 2016_Jan 2017	2018	Peshawar	430	54	232	30	30	171	259	39.7674	60.2326	Wheat Pill	23.25	23.25	54	NA	NA	NA	14	NA	NA	NA	No	NA	NA		Wheat pill consumed more by women. 33 women as opposed to 19 men
46.1	95.a															Pesticides		10	46
46.2	95.b															Others	0	66.75
47	104	77	Ansari RZ, Khosa AH, Yadain SM, Shafi S, Haq AU, Khalil ZH. Incidence of paraphenylene-diamine (PPD) poisoning in three district headquarters hospitals of Pakistan. J Ayub Med Coll Abbottabad 2019;31(4):544–7.	Jan-Dec2018	2019	Dera Ghazi Khan, Dera Ismail Khan	658	NA	NA	26±13	21±11	140	518	21.27	78.8	Paraphenylenediamine	0	100	0	NA	NA		37.5	NA	NA	NA	No	No OP's Just Kala Pathar. More women are prone to consuming Kala Pathar. 78.8% women have consumed Kala Pathar.	No	NA
48	50	85	Arif, U., Hafeez, M.R. et al. (2020). Examine the Frequency of Acute Renal Failure in Patients with Paraphenylene Diamine Poisoning. P J M H S, 14(2), 555-557. (50)	Au2018-Aug2019	2020	Bhawalpur	80	95	76	NA	NA	18	62	22.5	77.5	Paraphenylenediamine	0	100	0	NA	NA	NA	0	0	NA	2	No	This study is only about PPD. Women have consumed it the most.	No	NA
49	27	99	Asghar, S. P., Ather, N., Farooq, M., Sidra, S., Asghar, S., & Ijaz, A. (2014). Presentation and management of organophosphate poisoning in an intensive care unit. Pak Armed Forces Med 64(1), 134-138.	Feb2008-2010	2014	Karachi	40	65	26	NA	NA	8	32	20	80	Organophosphate	100	100	40	29	0	0	0	0	0	11	No	NA	Yes	80% were females of whom 62% were unmarried.
50	39	12	Ather, N. A., Ara, J., Khan, E. A., Sattar, R. A., & Durrani, R. (2008). Acute organophosphate insecticide poisoning. J Surg Pak, 13(2), 71-4	Jan2000-31st Dec 2007	2008	Karachi (NPCC)	6539	73	1995	NA	NA	1391	1317	21.2724	20.1407	Organophosphate	41	41	2708	1995	NA	NA	0.05	147	NA	713	Yes	Malathion and Diazinon. However, their suicide numbers are not mentioned.	No	Just the overall suicide number
50.1	39.a															Others	0	59
51	23	88	Basher F, Kumar A, Rajesh NB, Shoaib MA, Ghauri MI. Gender Differences in Risk Factors and Patterns Contributing Towards Deliberate Self-Poisoning. Ann Abbasi Shaheed Hospital Karachi Med Dent Coll. 2015 Jun 1;20(1) :23-8	1st July 2013-1st january 2014	2015	Karachi	374	100	355	NA	NA	230	144	61.5	38.5	Organophosphate	46.52	46.52	174	NA	NA	NA	NA	NA	NA	NA	No	Barbituarates and Benzodiazepine is mentioned.	Yes	95.5% cases were suicidal	More men
51.1	23.a															Others	0	53.47
52	26	15	Bashir, F., Ara, J., & Kumar, S. (2014). Deliberate self-poisoning at National Poisoning Control Centre. J Liaquat Uni Med Health Sci, 13, 3-8	Only 6 onths mentioned. Which 6 months is not mentioned.	2014	Karachi	374	100	374	17	17	230	144	61.4973	38.5027	Organophosphate	46.5	46.5	174	174	NA	NA	NA	NA	NA	NA	No	Barbituarates and Benzodiazepine is mentioned.	Yes	95.5% cases were suicidal
52.1																Others	0	53.5
53	70	96	Bhatti N, Khan DA, Saleem S, Ijaz A, Aamir M. Frequency of drug poisoning in adults at tertiary care hospital, Wah Cantt. Pak J Pathol 2015: 26(1): 27-34.(	Nov-2011-Nov 2012	2015	Wah Cantt	126	122	97	NA	NA	61	65	48.41	51.58	Organophosphate	18	18	23	NA	NA	NA	7	9	NA	4	No	NA	No	Suicides are not specifically attributed to any agent.
53.1																Wheat Pill	10	10	13
53.2																Rodenticide	0	2	3
53.3																Others	0	70	0
54	100	14	Bilal, M., Khan, Y., Ali, S., & Naeem, A. (2014). The pattern of organophosphorus poisoning and it’s short term outcomes in various socioeconomic groups. KJMS, 7(1), 11	Jan -Oct 2013	2014	Peshawar	50	98	49	18	19	27	23	54	46	Organophosphate	100	100	50	50	5	4	10	5	4	1	No		Yes	All cases are Op. So suicide is also due to OP
55	106	13	Bunggush RA, Anwar T. Preliminary survey for pesticide poisoning in Pakistan. Pak J Biol Sci. 2000;3:1976–8. 106		2000	Sindh, Punjab, NWFP, Islamabad	408	59.55	243	NA	NA	NA	NA	NA	NA	Pesticides	100	100	408	243	63	63	15.4	63	63	0	No	They have mentioned other studies with OP poisoning. But no OP poisoning data for their study.	No	The suicide data is not specific to a certain agent. Its overall.
56	67	90	Durrani A, Shahid O, Sabir A, Faisal M. Types of Poisoning Agents Used in Patients Admitted to Medical Department of Holy Family Hospital, Rawalpindi (Pakistan) from 2011 to 2015. Asia Pac J Maed Toxicol 2017;6:50-4.	Jan 2011- Dec 2015	2017	Rawalpindi	285	NA	NA	NA	NA	150	135	52.63	47.36	Organophosphate	40.35	40.35	155	NA	NA	NA	NA	NA	NA	NA	No	NA	No	NA
57	33	16	Faiz MS, Mughal S, Memon AQ. Acute and late complications of organophosphate poisoning. J Coll Physicians Surg Pak 2011;21(5):288–90	Jun 2008- Dec 2009	2011	Nawabshah	300	82.66	248	32	32	50	250	12.5	87.5	Organophosphate	100	100	300	248	50	NA	16.66	50	NA	52	No	Just OP is mentioned.	No	No number is provided to describe deaths due to suicide.
58	43	17	Farooqi AN, Tariq S, Asad F, Abid F, Tariq O. Epidemiological profile of suicidal poisoning at Abbasi Shaheed hospital. Ann Abbasi Shaheed Hosp Med & Dental Coll. 2004;9:502–5	Jan-Sept 2003	2004	Karachi	50	100	50	15.5	15.5	30	20	60	40	Organophosphate	64	64	32	32	NA		2	1	NA	0	No	NA	No	NA
																Others	0	36	18
59	85	22	Haider S, Haider I. Deliberate self-poisoning (unemployment and debt). JPak Med Sci. 2002;18:122–5	Jun-Dec 2000	2002	Lahore	147	100	147	30	29	NA	NA	NA	NA	NA	NA	NA	NA	NA	NA	NA	NA	NA	NA	NA	NA	NA	NA	This study has no information about poisoning type.
60	62	87	Haider SH, Sultan A, Salman Z, Waris S, Bandesha Y. Paraphenylenediamine poisoning: clinical presentations and outcomes. Anaesth Pain & Intensive Care 2018;22(1):43-47	Sept2016-Apr 2017	2018	Multan	32	100	32	NA	NA	11	21	34.3	65.6	Paraphenylenediamine	0	100	0	0	0	0	28.1	9	28.1	0	No	This is a PD study.	Yes	This is a PD study. So all suicides are due to PD
61	57	19	Hashmi M, Ali M, Ullah K, et al. (May 29, 2018) Clinico-epidemiological Characteristics of Corrosive Ingestion: A Cross-sectional Study at a Tertiary Care Hospital of Multan, South-Punjab Pakistan. Cureus 10(5): e2704. DOI 10.7759/cureus.2704	Jan 2016-Dec 2017	2018	Multan	206	95.6311	197	27	27	71	35	34.466	16.9903	Others	0	100	0	NA	NA	NA	NA	NA	NA	NA	NA	NA	This study is only about corrives poisoning.
62	72	18	Hassan, A. (2014). Wheat Pill Poisoning: Clinical Manifestation and its Outcome. Journal of Rawalpindi Medi cal College, 18(1), 49-51.		2014	Rawalpindi	77	NA	NA	25	25	36	41	46.7532	53.2468	Wheat Pill	100	100	77	NA	26	NA	33	26	NA	0	Yes	Wheat pill	No	No suicide data is mentioned.
63	42	20	Hussain AM, Sultan ST. Organophosphorus insecticide poisoning: management in surgical intensive care unit. JCPSP. 2005;15:100–2.	Jan 1996-Dec 2002	2005	Karachi	52	77	40	34	34	32	20	61.5385	38.4615	Organophosphate	100	100	52	40	4	NA	7.69	4	NA	12	No	NA	Yes	This is an OP study. So, all suicides are due to OP.
64	74	97	Iftikhar R, Tariq KM, Saeed F, Khan MB, Babar NF. Wheat pill: characteristics and outcome. Pak Armed Forces Med J 2011; 61(3): 350–3.		2011	Kharian	52	NA	NA	25	25	25	27	48.1	51.9	Wheat Pill	100	100	52	52	45	45	86.5	45	NA	NA	Yes	Wheat pill	No	No suicide data.
65	14	95	Frequency and Outcomes of Organophosphate Poisoning at Tertiary Care Hospital in Nawabshah	Jan 2013-Dec 2015	2017	Nawabshah	387	NA	NA	26	26	242	145	62.5323	37.4677	Organophosphate	100	100	387	NA	NA	NA	27	NA	NA	NA	No	NA	No	No suicide data
66	22	21	Imtiaz, F., Ali, M., & Ali, L. (2015). Prevalence of chemical poisoning for suicidal attempts in Karachi, Pakistan. Emerg Med (Los Angel), 5(3), 247. doi:10.4172/2165-7548.1000247	2007-2011	2015	Karachi	11925	100	11925	18	18	4054	7870	33.9958	65.9958	Organophosphate	4	4	477	NA	NA	NA	18	2146	2146	NA	No	Just Typhone insecticide and OP is mentioned.	The entire study is looking at suicide cases.
66.1																DDT	0	4	477
66.2																Insecticides (finis and typhone)	0	40	7393
66.3																Others	0	52
67	52	76	Iqbal J, Hussain M, Hussain A, Ghafoor MB. Paraphylene diamine/kala pathar poisoning; to study the demographic profile, clinical manifestations and outcome of paraphylene diamine/kala pathar poisoning at Sheikh Zayed Hospital Rahim Yar Khan. Professional Med J 2019; 26(5):825-830. DOI: 10.29309/TPMJ/2019.26.05.3484	Jan-Jun 2015	2019	Rahim Yar Khan	42	95.23	40	25.87±5.59,	21±7	13	28	31	69	Paraphenylenediamine	0	100	0	NA	NA	NA	33.33	14	NA	NA	No	This is a PD study.	Yes	This is a PD study so all suicides are due to PD .
67.1	53.a															Others	0	61
68	66	81	Ishtiaq R, Shafiq S, Imran A, et al. (2017) Frequency of Acute Hepatitis Following Acute Paraphenylene Diamine Intoxication. Cureus 9(4): e1186. DOI 10.7759/cureus.1186		2017	Bhawalpur	109	93	101	NA	NA	32	77	29	71	Paraphenylenediamine	0	100	0	NA	NA	NA	36	39	NA	NA	No	This is a PD study.	Yes	This is a PD study so all suicides are due to PD .
66.3																Others			3578
69	47	26	Jamil H, Khan A, Akhtar S, Sultana N. Patients with acute poisoning seen in the department of intensive care-Jinnah postgraduate medical Centre, Karachi. J Pak Med Assoc. 1977;27:358–60		1977	Karachi	157	61.14	96	20	20	77	80	49.0446	50.9554	Organophosphate	33.75	33.75	53	53	11	NA	9.55	14	NA	NA	No	Just OP is mentioned.	Yes	Suicides specific to OP's is mentioned but not deaths due to suicidal OP intake.
69.1																Others	0	66.25	104.013
70	46	24	Jamil H. Acute poisoning: a review of 1900 cases. J Pak Med Assoc. 1990;40: 131–3	15th jan 1976- 15Nov 1985	1990	Karachi	1900	70	1330	NA	NA	897	1003	47.2	0.528	Organophosphate	39.7	39.7	755	NA	72	NA	5.63	107	NA	408	No	NA	No	NA
70.1																Others	0	60	1145
71	98	27	Jan A, Khan MJ, Khan MTH, Khan MTM, et al. Poisons Implicated in Homicidal, Suicidal and Accidental Cases in North-West Pakistan. J Ayub Med Coll Abbottabad. 2016; 28(2):308-11.	Jan 2012-March 2013	2016	Peshawar	250	NA	NA	NA	NA	179	73	71.6	29.2	Organophosphate	16.44	16.44	58	NA	NA	NA	NA	NA	NA	NA	No	NA	No	NA	OP is more common in females
72	17	28	Javed A, Waqar F, Ahmed S, Rahman AS, Jamal Q, Hussain T. Different patterns of ecg in organophosphate poisoning and efffect on mortality. Pak Heart J 2016; 49(03): 121-5	Jun-Dec 2015	2016	Karachi	79	75	59	17	17	35	44	44.3038	55.6962	Organophosphate	100	100	79	59	3	NA	3.79	3	NA	20	No	Just OP is mentioned.	Yes	This is an OP study so all suicides are because of OP. However, suicidal death numbers are not indicated.
73	9	86	Kanhar AA, Memon WR, Aamer N, Sial BA, Sahito A, Pervez SA. Frequency of acute renal failure in blackstone poisoning. Professional Med J 2020; 27(6):1285-1290.	Sept 2017_ March 2018	2020	Nawabshah	241	NA	NA	NA	NA	46	195	19.08	80.91	Paraphenylenediamine	0	100	0	NA	NA	NA	NA	NA	NA	NA	No	NA	No.	NA
74	11	98	Kazi MA, Shaikh AR, Samad A, Bibi I, Khan M. Kala pathar (Paraphenylene Diamine) poisoning: an ICU based observational study at Hyderabad, Pakistan. Indo Am. J. P. Sci 2018; 5(9): 9334–7	Jan 2015_Jun 2015	2018	Hyderabad	24	100	24	22	22	7	17	29.17	70.83	Paraphenylenediamine	0	100	0	NA	NA	NA	41.66	10	41.66	0	No	This is a PD study.	Yes	Since, this is a PD study all suicides are due to PD.
75	65	30	Khalid, H., Khalid, T., Arif, S. (2018). Deaths due to poisoning in Lahore: A retrospective study. Pakistan Postgraduate Medical Journal, 29(3), 104-106	May-Aug 2017	2018	Lahore	62	19.4	12	25	25	38	24	61.2903	38.7097	Wheat Pill	11.29	11.29	7	NA	NA	NA	85	12	NA	39	No	NA	No	Nothing specific to the agents.
75.1																Carbofuran (carbamate pesticide)		3.22	2
75.2																Others	0	85
76	51	35	Khan, M. Khurram, M., & Raza, S. (2019). Gender based differences in patients of poisoning managed at a Medical Unit. JPMA.1025-1028.	2016-2017	2019	Rawalpindi	180	77	138	23	23	98	82	54.4444	45.5556	Wheat Pill	37.8	37.8	68	68	19	NA	18	34	NA	NA	No	NA	No	General death data specific to suicides.
76.1																Organophosphate	16.1	16.1	33	33	4	NA	NA	NA	NA
76.2																Others	0	46.1
77	60	78	Khan, M. A., Akram, S., Shah, H. B. U., Hamdani, S. A. M., & Khan, M. (2018). Epidemic of kala pathar (paraphenylene diamine) poisoning: an emerging threat in southern Punjab. J Coll Physicians Surg Pak, 28(1), 44-7.	Jan 2016-Apr2017	2018	Bhawalpur	1258	94.3	1125	NA	NA	444	814	35.3	64.7	Paraphenylenediamine	0	100	0	NA	NA	NA	24	303	NA	62	No	NA	No	NA
78	99	83	Khan N, Khan H, Khan N, Ahmad I, Shah F, Rahman AU, Mahsud I. Clinical presentation and outcome of patients with paraphenylenediamine (kala-pathar) poisoning. Gomal J Med Sci 2015; 14: 3-6.	Sept 2013 - Aug 2015	2015	Dera Ismail Khan	38	94.74	36.0012	20	20	2	36	5.3	94.7	Paraphenylenediamine	0	100	0	NA	NA	NA	47.4	18	NA	NA	No	NA	Yes	No suicide death data is mentioned. This is a PD study so all suicides are due to PD.
79	45	36	Khan MM, Reza H. Benzodiazepine self-poisoning in Pakistan: implications for prevention and harm reduction. J Pak Med Assoc. 1998;48:293–5	Jan 1989- DeC 1994	1998	Karachi	447	100	447	30	30	179	268	40.0447	59.9553	Organophosphate	27	27	120	NA	NA	NA	NA	NA	NA	NA	No	NA	No	NA
79.1																Others	0	73
80	103	31	Khan, M. N., & Hanif, S. (2003). Deliberate self harm due to organophosphates. JPIMS, 14(2), 784-9	Jan-Dec 2001	2003	Quetta	46	100	46	20	20	0	46	0	100	Organophosphate	100	100	46	46	NA	NA	NA	NA	NA	NA	No	NA	No	NA
81	105	32	Khan, N. U., Pérez-Núñez, R., Shamim, N., Khan, U. R., Naseer, N., Feroze, A., ... & Hyder, A. A. (2015). Intentional and unintentional poisoning in Pakistan: a pilot study using the Emergency Departments surveillance project. BMC emergency medicine, 15(S2), S2	Nov 2010- March 2011	2015	Karachi, Rawalpindi, Peshawar, lahore, Quetta and Islamabad	233	19.3	26	35		148	69	63.5193	29.6137	Others	0	100	0	NA	NA	NA	6.6	12	2	NA	No	NA	No	This study does not mention any pesticides as poisoning agents.
82	19	33	Khan, N. U., Khan, U. R., Feroze, A., Khan, S. A., Ali, N., Ejaz, K., ... & Fayyaz, J. (2016). Trends of acute poisoning: 22 years experience from a tertiary care hospital in Karachi, Pakistan. Journal of the Pakistan Medical Association, 66(10), 1237-1242	January 1989 and December 2010	2016	Karachi	705	233	233	23	23	221	241	31.3475	34.1844	Pesticides	0	13.6	33	NA	NA	NA	NA	NA	NA	NA	No	They have mentioned pesticides in general.
83	84	34	34) Khan, R. A., Rizvi, S. L., & Ali, M. A. (2003). Pattern of intoxication in poisoning cases; reported in casualty of Bahawal Victoria Hospital. Bahawalpur. Med J, 10, 236-8.		2003	Bawalpur	111	89	99	21	21	67	44	60.3604	39.6396	Organophosphate	100	100	111	99	10	NA	9	10	NA	12	No	NA	Yes	99 people died of suicide
84	12	79	Khaskheli MS, Shaikh S, Meraj M, Raza H, Aslam I. Paraphenylenediamine poisoning: clinical features, complications and outcome in a tertiary care. Anaesth Pain & Intensive Care 2018;22(3):343-347		2018	Nawabshah	1032	98.94	1021.06	NA	NA	350	682	33.91	66	Paraphenylenediamine	0	100	0	NA	NA	NA	14.5	NA	NA	NA	No	This is a PD study.	Yes	All are PD suicides.
85	6	37	Khoso, F. H., Panhwar, F., Arain, M. I., Dayo, A., & Ghoto, M. A. (2020). Assessment of various types of poisoning cases reported in district hospital Badin, Sindh province, Pakistan. Rawal Medical Journal, 45(2).273-277	2018-2019	2020	Badin	317	89	282	26	26	187	130	59	41	Organophosphate	54.3	54.3	172	NA	NA	NA	20.5	65	NA	NA	No	NA	No.	Agent type suicide data not mentioned.
85.1	6.a															Others	0	45.7
86	31	40	Khuhro BA, Khaskheli MS, Shaikh AA. Paraphenylene diamine poisoning: Our experience at PMC Hospital Nawabshah. Anaesth Pain & Intensive Care 2012:16(3):243-246	Jun2019-May 2012	2012	Nawabshah	16	75	12	25	25	2	14	12.5	87.5	Paraphenylenediamine	0	100	0	NA	NA	NA	37.5	6	NA	NA	No	Just PD study	Yes	PD study
87	79	38	38) Khurram, M., & Mahmood, N. (2008). Short communication-deliberate self-poisoning: experience at a medical unit. J Pak Med Assoc, 58, 455-457	Jan -Dec 2006	2008	Rawalpindi	80	100	80	25	25	33	47	41.25	58.75	Organophosphate	21.3	21.3	17	17	NA	NA	2.5	2	2	0	No	Just OP	No	Agent to suicide data not mentioned. But, for OP suicide data is mentioned. Mortality data is not mentioned
87.1																Others	0	78.7
88	77	39	Khurram, M., Mahmood, N., Ikram, N. (2010). Unintentional poisoning: experience at a medical unit. Journal of Rawalpindi Medical College, 14(1), 46-48	Ja -Dec 2006	2010	Faisalabad	28	0	0	25	25	11	17	39.2857	60.7143	Organophosphate	17.85	17.85	5	NA	NA	NA	7.14	2	NA	NA	No	NA	No	NA
88.1																Others	0	82.15
89	29	41	Lakhair AL, Shaikh MA, Kumar S, Zafarullah, Bano R, Maheshwari BK. Frequency of Various Clinical and Electrocardiac manifestation in Patients with Acute Organophosphorous Compound (OPC) Poisoning. JLUMHS.2012;11:34		2012	Hyderabad	70	83	58	37	37	28	42	40	60	Organophosphate	100	100	70	55	NA	NA	NA	NA	NA	12	Yes	Malathion, parathion, rat killer mentioned. But not the number of cases.	Yes	Only OPC suicide is mentioned.
90	15	104	Lohano, A. K., Yousfani, A. H., Malik, A. A., & Arain, K. H. (2017). Hair dye crucial threat to paraphenylenediamine poisoning and its mortality rate associated with laryngeal edema; a cross sectional study. Rawal Med J, 42(1), 60-3.		2017	Nawabshah	76	NA	NA	22	22	32	44	42.1	57.9	Paraphenylenediamine	0	100	0	NA	NA	NA	7.9	6	NA	NA	No	PD study	No.	No suicide data.
91	69	43	Maqbool, F. (2015). Organophosphate Poisoning–Clinical Profile. Journal of Rawalpindi Medical College, 19(1), 15-19.		2015	Rawalpindi	62	NA	NA	25	25	33	29	53.2258	46.7742	Organophosphate	100	100	62	NA	1	NA	1.6	1	NA	NA	No	Just OP	No	No suicide data
92	73	42	MAQSOOD, M., SHAHEEN, M. Z. B. M. A., & ZAFAR, M. (2011). Pattern of Aluminium Phosphide Poisoning and Autopsy Findingsat KEMU Lahore. Journal of Fatima Jinnah Medical University, 5(3), 17-24	Jan 2006-Dec 2008	2011	Lahore	17	94	16	25	25	5	12	29.4118	70.5882	Wheat Pill	100	100	17	16	17	16	17	16	16	1	Yes	Wheat Pill study	Yes
93	32	94	Memon, A., Shaikh, J.M. et al., (2012). Changing Trends in Deliberate Self Poisoning at Hyderabad. JLUMHS, 11(3), 124-126	Jan-Dec 2008	2012	Hyderabad	236	67.79	160	NA	NA	106	130	44.91	55.08	Organophosphate	73.3	73.3	173	NA	NA	NA	9.32	NA	NA	75	No	Just OP	No
93.1																Others	0	26.68
94	94	44	Muhammad R, Afridi MAR, Ali Z, Asghar M, Sebtain A, Amer K, Rahim A, Ullah N, Alam I. Etiological and clinical profile of patients presenting with acute poisoning to a teaching hospital. J Postgrad Med Inst 2018; 32(1): 54-9	June 2015 -Sept2016	2018	Peshawar ,Swabi, Mardan, Nowshera, Kohat	103	79.6	82	25	25	38	65	36.8932	63.1068	Wheat Pill	8.7	8.7	9	NA	NA	NA	NA	NA	NA	20	No	Just Op and other agents	Just overall suicide data.
94.1																Organophosphate	31.1	31.1	32
94.2																Others	0	60
95	8	45	Muhammad, S., Kumar, N., Qureshi, Y., Kumari, G., Abbas, J., Sultana, R., ... & Tabassum, R. (2020). Gravity of Poisoning Cases in Shaheed Benazirabad Sindh, Pakistan: A Prospective Study. Journal of Pharmaceutical Research International, 89-98.	July -dec 2019	2020	Nawabshah	263	50.6	133	23	23	155	108	58.9	41.1	Pesticides	42.6	42.6	112	NA	8	NA	5.3	14	NA	NA	No	NA	No.	NA
95.1																Others	0	57.4
96	71	103	Nadeem, M., Shafeeq, M., et al. (2015). Mortality Indicators of Aluminium Phosphide Poisoning: Experience at DHQ Hospital Rawalpindi. Ann. Pak. Inst. Med. Sci. 2015; 11(2): 64-66	May-Dec2014	2015	Rawalpindi	46	NA	NA	NA	NA	24	22	52	48	Wheat Pill	100	100	46	NA	24	NA	56	24	NA	NA	No	NA	NA	No suicide data
97	54	100	Naz, A., Murad, M.A., Ashiq, A. An Assessment of the Clinical Impact and Profile of Regular Management In Case Of Acute Poisoning of Organophosphorus Pesticide., Indo Am. J. P. Sci, 2019; 06(03), 5953-5957		2019	Lahore	50	74	37	NA	NA	39	11	78	22	Organophosphate	100	100	50	50	3	NA	6	3	NA	13	No	This is an OP study	Yes	Data on death by suicide not mentioned	More females took OP
98	24	93	Owais K, Khan I. Acute poisoning; etiological agents and demographic characteristics in patients coming to ER of a tertiary care hospital. Professional Med J 2015;22(12):1591-1594. DOI: 10.17957/TPMJ/15.3120	Feb 2014-March 2015	2015	Karachi	364	88	259	NA	NA	132	232	36	64	Organophosphate	33	33	54	109	NA	NA	NA	NA	NA	43	No	NA	No	Overall suicide data	More females in other agents as well.
98.1																Rodenticide	0	23	38
98.2																Others	0	44
99	38	47	Patel, M. J., Shahid, M., Riaz, M., Kashif, W., Ayaz, S. I., Khan, M. S., ... & Furqan, M. (2008). Drug overdose: a wake up call! Experience at a tertiary care centre in Karachi, Pakistan. Journal of the Pakistan Medical Association, 58(6), 298.	Jan 2002- Oct 2006	2008	Karachi	324	62.34	202	26	26	132	192	12.5	87.5	Others	0	100	0	0	NA	0	0.92	3	NA	122	No	No pesticides are used.	No	NA	More females in other agents as well.
100	25	48	Pechuho, S. I., Sattar, R. A., Kumar, S., Pechucho, T. A., Qureshi, M. A., & Khanani, M. R. (2014). Respiratory failure and thrombocytopenia in patients with organophosphorus insecticide poisoning. Rawal Medical Journal, 39(3), 246-250.	May-Aug 2012	2014	Karachi	100	98	98	25	25	31	69	31	69	Organophosphate	100	100	100	98	35	33	35	35	33	2	No	Just OP	No
101	28	49	Qaisar F, Shafi M, Majeed A, Kumar D, Memon A, Memon U. The Epidemiology of Deliberate Self Poisoning presenting in a Tertiary Care Hospital in Hyderabad, Sindh, Pakistan. Br J Med Med Res. 2014; 4: 1041-1048	March -Aug 2013	2014	Hyderabad	100	100	100	17	17	60	40	60	40	Organophosphate	45	45	45	45	NA	NA	NA	NA	NA	0	No	NA	No	Specific data on more females consumed OP than males.
101.1																Others	0	55
102	20	82	Qasim, A. P., Ali, M. A., Baig, A., & Moazzam, M. S. (2016). Emerging Trend of Self Harm by Using ‘Kala Pathar’Hair Dye (Paraphenylene diamine): An Epidemiological Study. Annals of Punjab Medical College (APMC), 10(1), 26-30	Jan- march 2016	2016	Bhawalpur	109	100	109	NA	NA	12	97	11	89	Paraphenylenediamine	0	100	0	NA	NA	NA	21.1	23	21.1	0	No	PD study	Yes	All are syuicide cases due to PD	PPD is more common amongst women and of younger age group.
103	55	75	Qureshi, U.F., Aslam, M.N., Ansar, M.N., et al., (2019). Renal Manifestation in Kaala Pathar (Paraphenylene Diamine) Poisoning. P J M H S, 13(2), 628-630	Jan-Aug 2018	2019	Multan	60	NA	NA	NA	NA	20	40	34	66	Paraphenylenediamine	0	100	0	NA	NA	NA	3	2	NA	NA	No	PD study	No	No suicide data
104	97	51	Rahim, F., Ullah, F., Haroon, M., Ashfaq, M., & Afridi, A. K. (2016). Acute poisoning treated in medical intensive care unit. Gomal Journal of Medical Sciences, 14(3), 129-132	Feb- march 2015	2016	Peshawar	92	84.8	78	26	26	37	55	40.2174	59.7826	Organophosphate	35.86	35.86	33	NA	43	NA	25	23	NA	9	No	NA	No	Just a general overall suicide %
104.1																Wheat Pill	10.86	10.86	10
104.2																Others	0	53.2
105	78	53	Raja KS, Fazal MO, Bilal A, Qurashi FS, Shaheen M. Organophosphorus compound poisoning; epidemiology and management (atropinization vs pralidoxime) a descriptive analysis, in allied hospital Faisalab. Professional Med J. 2008;15:518–23.	Jun 2007-Dec 2008	2008	Faisalabad	484	49	238	23	23	111	127	22.9339	26.2397	Organophosphate	100	100	484	238	58	NA	11.98	58	NA	162	No	Just OP	Yes	All suicides are due to OP as this is an OP study. But, death due to suicide data is not given.	Accidental cases are common in men. Suicidal in Women.
106	88	52	Rana PA, Farrukh R, Malik SA, Rasheed A. Incidence of fatal poisoning in the city of Lahore: a retrospective study during 1984-88 Lahore. Ann KE Med Coll. 2000;6:112–5.		2000	Lahore	60	35	21	25	25	49	11	81.6667	18.3333	Pesticides	21.66	21.66	13	5	13	5	60	35	21	16	No	NA	Yes	Suicide and suicidal death data is mentioned for each agent.
106.1																Others	0	78.34
107	80	54	Rathore R, Muhammad U. Morbidity, mortality and Management of Wheat Pill Poisoning. J services Inst Med Sci. 2007;2:14–8		2007	Lahore	50	100	50	25	25	28	22	56	44	Wheat Pill	100	100	50	50	35	35	70	35	70	0	Yes	This is a wheat pill study	Yes	This is an AP study. So all suicides and deaths are due to AP.
108	3	73	Riaz, L., Shahid, R. A., Siddiqi, A. M., Riaz, M. R., Zubair, M. U., Shaikh, A. R., ... & Riaz, R. (2020). Patterns of Suicidal Poisoning Cases in Three Tertiary Care Government Hospitals in Karachi, Pakistan. PAKISTAN JOURNAL OF MEDICINE AND DENTISTRY 2020, VOL. 9 (02), 51-57		2020	Karachi	627	100	627	NA	NA	268	359	42.7	57.3	Pesticides	40.2	40.2	252	377	NA	NA	NA	NA	NA	0	No	NA	Yes	All are suicides.
108.1																Rodenticide	0	19.9	125
108.2																Others	0	39.9
109	58	55	Sadia S, Qasim AP, Siddiqui BA, Qasim JA. Human Poisoning; Prevalence of human poisoning in Sargodha, Pakistan. Professional Med J 2018; 25(2):316-320. DOI:10.29309/TPMJ/18.4490	Jan-Dec 2016	2018	Sargodha	100	72	72	25	25	60	40	60	40	Wheat Pill	35	35	35	54	NA	NA	NA	NA	NA	17	No	NA	Yes	Overall suicide data
109.1																Organophosphate	19	19	19
109.2																Others	0	46
110	16		ACUTE ORGANOPHOSPHATE POISONING; ELECTROCARDIOGRAPHIC MANIFESTATION	Feb-Aug 2011	2017	Karachi	123	NA	NA	NA	NA	81	42	65.9	34.1	Organophosphate	100	100	128	NA	NA	NA	NA	NA	NA		No	NA	No
111	76	56	Saleem U, Mahmood S, Ahmad B, Erum A, Azhar S, Ahmad B. Benzodiazepine Poisoning cases: A Retrospective Study from Faisalabad, Pakistan. Pak J Pharm. 2010;23(1):11–3	Jan 2009-Dec 2009	2010	Faisalabad	281	NA	NA	22	22	150	131	53.3808	46.6192	Others	NA	100	NA	NA	NA	NA	4	NA	NA	0	No	Only BD study.	No	No suicide data
112	59	60	Shafiq, M. M., Nadeem, M., Iqbal, W., Baqai, H. Z., & Ahmed, S. I. (2018). Intentional and accidental poisoning: Experience at a tertiary care hospital in Rawalpindi, Pakistan. Rawal Medical Journal, 43(3), 381-384.	Jan-July 2015	2018	Rawalpindi	271	89.2989	242	25	25	NA	152	NA	56.0886	Wheat Pill	13.2	13.2	36	155	NA	NA	1.25	34	NA	38	No	Just OP and AP and other agents.	No.	No suicide death data . 27 people died due to OP(21) + WP(6)
112.1																Organophosphate	43.9	43.9	119
112.2																Others	0	42.9
113	101	63	Shah, M. M., Hussain, Z., & Jan, A. (2006). Spectrum of forensic toxicological analysis at Khyber Medical College Peshawar. Pakistan Journal of Med Research, 45(2), 32-34		2006	Peshawar	32	NA	NA	NA	NA	NA	0	NA	0	Organophosphate	2.27	2.27	2	NA	NA	NA	88	88	NA	0	No	NA	No	No suicide data.
113.1																Others	0	97.73
114	10	58	Shaikh S, Khaskheli MS, Meraj M, Raza H. Effect of Organophasphate poisoning among patients reporting at a tertiary healthcare facility of Sindh Pakistan. Pak J Med Sci. 2018;34(3):719-723.	Jan 2011- Dec 2016	2018	Nawabshah	573	93	533	40	26	246	327	42.9319	57.0681	Organophosphate	100	100	573	533	84	NA	17.36	84	NA	40	No	NA	Yes	This is an OP study all suicides are due to OP.
115	35	58	Shaikh MA. Mortality in patients presenting with organophosphorus poisoning at Liaquat University of Medical and Health Sciences. Pak J Med Sci 2011;27(5):1022-1024		2011	Hyderabad/Jamshoro	100	NA	NA	23	23	78	22	12.5	87.5	Organophosphate	100	100	100	100	18	NA	18	18	NA	NA	No	OP study	No	All suicides are due to OP but no death data specific to mentioned.
116	91	61	Shazia S, Khan MJ, Rashid H, Farooq A, Umair M, Syed SU. Two years analysis of acute poisoning in patients presented to Emergency Department of Ayub Teaching Hospital, Abbottabad. J Ayub Med Coll Abbottabad 2020;32(Suppl. 1): 628 –32	Dec 2018- May 2019	2020	Abottabad	76	67.11	51	25	25	28	48	36.8421	63.1579	Organophosphate	25	25	19	NA	NA	NA	NA	NA	NA	NA	No	NA	No	Just the overall suicide number.
116.1																Others	0	75
117	36	59	Shaikh JM, Siddiqui FG, Soomro AG. Management of acute organophosphorus insecticide poisoning: an experience at a university hospital. JLUMHS. 2008;7:96–101.	May 2004-Oct 2006	2008	Hyderabad	111	89	99	21	21	67	44	12.5	87.5	Organophosphate	100	100	111	111	10	NA	9	10	NA	NA	No	Just OP	No	Overall suicide data. No data about deaths due to suicidal poisoning.
118	82	62	Shoaib S, Nadeem MA, Khan ZU. Causes and outcome of suicidal cases presented to a medical ward. Ann King Ed Medic Uni. 2005.7;11(1).	Oct 2003- Sept 2004	2004	Lahore	107	100	107	25	25	59	48	55.1402	44.8598	Wheat Pill	32.7	32.7	35	35	NA	NA	26.16	28	28	0	No	Different agents mentioned.	No	General suicide data.
118.1																Others	0	67.3
119	81	64	Suliman MI, Jibran R, Rai M. The analysis of organophosphates poisoning cases treated at Bahawal Victoria hospital, Bahawalpur in 2000–2003. Pak J Med Sci. 2006;22:244–9		2006	Bahawalpur	143	78	111	25	25	78	65	54.5455	45.4545	Organophosphate	100	100	143	111	10	10	6.99	10	10	32	No	OP study. No names of OP's are mentioned.	Yes	This is an OP study. So, all suicides are due to OP. And even the deaths.
120	1	72	Sultan, M.O., Khan, M.I., Ali, R et al., ( 2020) Paraphenylenediamine (Kala Pathar) Poisoning at the National Poison Control Center in Karachi: A Prospective Study. Cureus 12(5): e8352. DOI 10.7759/cureus.8352		2020	Karachi	8	75	6	NA	NA	2	6	25	75	Paraphenylenediamine	0	100	0	NA	NA	NA	25	NA	NA	2	No	PD study	No.	Overall suicide data. No information about suicidal deaths
121	41	65	Tahir M, Raja J, Haq I. Acute Organophosphorous poisoning-an experience. PAMFJ. 2006;56	April 2003 - Nov 2004	2006	Sukkar	24	71	17	20	20	18	6	75	25	Organophosphate	100	100	24	24	3	3	12.5	3	3	2	No	OP study	Yes	3 people died due to suicidal poisoning
122	63	66	Tanweer, S. et al., (2018). Clinical Profile and Outcome of Paraphenylene Diamine Poisoning. Coll Physicians Surg Pak. 2018 May;28(5):374-377. doi: 10.29271/jcpsp.2018.05.374	April 2015- sept 2016	2018	Multan	122	82.8	101	23	23	6	95	4.91803	77.8689	Paraphenylenediamine	0	100	0	NA	NA	NA	34	NA	NA	12	No	This is a PD study.	Yes	All suicides are due to PD as this is a PD case study. But, death due to suicides is not given.
123	37	67	Turabi, A., Danyal, A., Hasan, S. A. U. D., Durrani, A. S. I. F., & Ahmed, M. A. N. S. O. O. R. (2008). Organophosphate poisoning in the urban population; study conducted at national poison control center, Karachi. Biomedica, 24(2), 124-129.		2008	Karachi (NPCC)	3334	67.4	2247	17	17	1670	1664	12.5	87.5	Organophosphate	59.96	59.96	1999	1999	NA	NA	4.6	92	4.6	651	No	NA	No	Overall suicides are mentioned.	More females in 10-20 and 30-40 age group consuming OP. Cite this paper
123.1																Rodenticide	0	6.47	216				NA
123.2																Others	0	33
124	89	68	Waseem T, Raza T, Nasir N, Khan A. Myocardial damage after suicidal ingestion of wheat preservative Aluminium phosphide. PJC. 1997;8:43–8		1997	Lahore	20	100	20	22	22	13	7	65	35	Wheat Pill	100	100	20	20	16	NA	80	16	NA	NA	Yes	AP study	Yes	It is an AP study so all suicides are due to AP. But, suicidal deaths are not entioned.
125	83	69	Waseem T, Nadeem MA, Irfan K, Waheed I. Poisonings in patients of medical coma and their outcome at Mayo Hospital Lahore. Ann King Edward Med Uni. 2004, May;16:10(4).	Jan 2003-Dec 2003	2004	Lahore	70	44.28	31	NA	NA	NA	NA	NA	NA	Wheat Pill	21	21	15	NA	1	NA	25.71	18	NA	NA	No	NA	No	Suicide by each agent type is not mentioned. This is overall suicide data.
125.1																Organophosphate	5.7	5.7	4
125.2																Others	0	74
126	96	70	Yousaf, M., Ansari, R. Z., Tanoli, A. A., Rehman, I. U., & Gul, R. (2018). Assessment of Poisoning Incidences due to Use of Household Substances in Peshawar. Journal of Gandhara Medical and Dental Science, 4(2), 36-41	Feb 2016-2017	2018	Peshawar	217	91	196	26	26	114	104	52.5346	47.9263	Organophosphate	28.5	28.5	62	176	NA	NA	7.3	16	NA	20	No	No pesticide name mentioned.	No	They have only mentioned that OP poisonings were 62. No data on death causing agents or agents used in suicides.
126.1																Others	0	71.5
127	64	95	Akram, A., Shahid, R. A., & Tariq, M. (2018). Kala Pathar (Paraphenylene Diamine) poisoning; Role of tracheostomy: Our experience at DHQ Hospitals. Pak J Med Health Sci, 12(2), 865-67		2018	Sahiwal & Gujranwala	88	72.7	64	NA	NA	19	69	21.59	78.4	Paraphenylenediamine	0	100	0	NA	NA	NA	29.54	26	NA	20	NA	PD study	Yes	All are PD cases so all suicides are due to PD and even deaths. Number of suicidal deaths not mentioned.
128	87	106	Qureshi, S., Ghazanfar, S., Leghari, A., Tariq, F., Niaz, S. K., & Quraishy, M. S. (2010). Benign esophageal strictures: behaviour, pattern and response to dilatation. The Journal of the Pakistan Medical Association, 60(8), 656-660.		2010	Rawalpindi	27	40.7	11			8	19	30	70	Others	NA	100	NA	NA	NA	NA	7.4	2	NA		NA		No
129	107	107	Rafique, I., Akhtar, U., Farooq, U., Khan, M., & Bhatti, J. A. (2016). Emergency care outcomes of acute chemical poisoning cases in Rawalpindi. Journal of Acute Disease, 5(1), 37-40.	July 2007-Jun2008	2016	Rawalpindi	434	46	182	NA	NA	75	104	41.9	58	Chemical poisoning	NA	100	NA	NA	NA	NA	101	5	NA		No		No
130	34	101	Shaikh MA, Ujjan ID, Memon SH. Evaluation of patients with organophosphorus poisoning at a tertiary care hospital of Sindh. Med Channel 2011; 17(3): 51–3	Jan 2009-May 2011	2011	Jamshoro	200	NA	NA	NA	NA	162	38	81	19	Organophosphate	55	55	110	NA	NA	NA	19.5	NA			No		No
131	13	89	Ghani A, Akhter MA, Ali M, Nasir S, Shehbaz L, Ali Z. To Evaluate the Pattern, Demographics and Etiologies of Acute Poisoning at A Tertiary Care Centre In Karachi Pakistan. APMC 2017;11(2):89-93	Apr 2013- Apr 2016	2017	Karachi	654	82.87	542	22	22	229	525	35	65	Pesticides	42.2	42.2	276	NA	20	NA	5.35	NA	No		No		No	Just overall suicidal number	More married women have attempted suicide.
131.1											0					Others	0	57.79
132	44	2	Abbas, S., Akram, S., & Riaz, M. (2003). Organophosphorus poisoning: Emergency management in intensive care unit. Prof, 10, 308-14.	Jan 2002-August 2003	2003	Sukkur	26	54	14	35	35	16	10	18.5185	34.2936	Organophosphate	100	100	26	14	5	NA	19.23	5	NA	12	No	No names of pesticide is mentioned. This is a hospital level study. Parathion is generally mentioned as being the most common agent generally speaking. They haven't mentioned names of OP pesticide.	Yes	Just the number of suicide is mentioned. All were OP cases out of which 14 were suicidal.
133	49	74	Akhtar S, Aziz Ur Rehman, K, Hussain M, Atif M, Shahbaz M. Complications of organophosphorus poisoning. Professional Med J 2020; 27(8):2149-2153. DOI: 10.29309/TPMJ/2020.27.10.3996	Jan to Dec 2015	2020	Rahim Yar Khan	100	77	77	NA	NA	42	58	42	58	Organophosphate	100	100	100	77	9	NA	9	9	NA	NA	No	This study is only about OP.	Yes	Since the study is about OP all suicides are also due to OP and so are the 9 deaths.
134	4		Abubaker ZJ, Nisar M, Jamshed A, Abbas MZ, Hashmi KN, Arsalan M. A Retrospective Analysis on Poison Related Mortalities in a Tertiary Care Centre in Pakistan. Asian Pas Jour of Med Toxicol 2020: 9(3); 85-90.	2013-2019	2020	Karachi	204	NA	NA	29.2	29.2	137	67	67.2	32.8	Organophosphate	65.2	65.2	133	NA	133	NA	100	204	NA	NA	Yes	Dichlorvos- 23.5 (48 cases) A quarter deaths . Rat Killer - 30.9% Housewives and students died.	No.	Information on suicidal deaths is not provided. All this data is specific to people who died. How they died - suicide, homicide, accident is not mentioned.	12.7% were housewives. 78 malres and 55 females consumed OP
134.1	4.b															Others	0	27.37	55
134.2	4.a															Paraphenylenediamine		7.43	14							NA
135	86	5	Ahmad R, Ahad K, Iqbal R. Acute poisoning due to commercial pesticides in Multan. Pak J Med Sci. 2002;18:227–31	1996-2000	2002	Multan	578	53	306	26	26	421	156	72.8374	26.9896	Pesticides	NA	64	370	NA	NA	NA	14.59	NA	59	138	No	They havent mentioned suicides or deaths pertaining to any specific agent. They have just mentioned overall poisoning and within that described pesticide poisoning. Namesof pesticides not mentioned. They have mentioned overall suicidal, occupational and accidental cases and deaths. Not specific to pesticides.	Yes.	They have mentioned only overall suicide data from the point of view of general poisoning not pesticide poisoning.
136	75	84	Ahmad, I., Rehman, H. U., & Iqbal, J. (2010). CLINICAL PROFILE AND IMPACT OF PROPER TREATMENT IN ACUTE ORGANOPHOSPHORUS PESTICIDE POISONING. JSZMC, 1(3), 91-93.	april to sept 2009	2010	Rahim Yar Khan	50	74	37	24	24	39	11	78	22	Organophosphate	100	100	50	37	3	NA	6	3	NA	13	No	Only OP is mentioned.	Yes	The study is including only OP poisoning cases. So, the suicidal cases are specific to OP. The name of OP pesticide is not mentioned.	OP poisoning is suicidala nd common in males
137	56	4	Ahmad, A., Imran, Z., & Asad, U. (2019). THE TREND OF ACUTE POISONING CASES PRESENTED TO THE EMERGENCY DEPARTMENT OF A TEACHING HOSPITAL. WORLD JOURNAL OF PHARMACEUTICAL AND MEDICAL RESEARCH, 2019,5(7), 249-252	May -Oct 2017	2019	Multan	155	56.77	88	28	28	65	90	41.9355	58.0645	Organophosphate	18.06	18.06	28	NA	NA	NA	23.8	37	NA	22	No	No pesticide names are mentioned. Only OP.	Yes	Generic data on suicide numbers. No information on the number of suicides due to OP's or pesticides.	15.4% housewives
137.1	56.a															Wheat Pill	10.3	10.3	16	NA	NA	NA	NA	NA	NA
137.2	56.b															Paraphenylenediamine	0	21.2	33	NA	NA	NA	NA	NA	NA
137.3	56.c															Others	0	50	110	NA	NA	NA
138	18	7	Ahmed A, Ali L, Shehbaz L, et al. Prevalence and characteristics of organophosphate poisoning at a tertiary care centre in Karachi, Pakistan. Pak J Surg. 2016; 32(4):269-73	Jan 2014- March 2015	2016	Karachi	248	86.29	214	27	27	67	181	27.0161	72.9839	Organophosphate	100	100	248	214	33	NA	14	33	NA	NA	No	Just OP is mentioned. No number is provided to describe deaths due to suicide.	No.	Just suicide numbers in general are mentioned. The type of poisoning is not mentioned(occupation, intentional or accidental etc). Since, the study is only about OP's the suicides and deaths are all due to OP by default.	Out of the 33 people who died out of suicide 24 were females. 157+24 women atte,pted suicides.
139	53	3	Ahmad E, Ashraf M, Ehsan S, Riaz S, Fayyaz N, Ashfaq M. Frequency of Acute Poisoning Cases Presented to Allied Hospital Emergency during March, 2017 to February, 2018. APMC 2019;13(4):292-5.	March 2017- Feb 2018	2019	Faisalabad	964	NA	NA	25	25	464	500	48.1328	51.8672	Organophosphate	18	18	376	NA	NA	NA	NA	NA	NA	NA	No	There is no data on specific pesticides. Just OP and other household agents are mentioned.	No.	There is no data on deaths.	51% females
140	68	80	Akbar, K., Iqbal, J., ur Rehman, H., & Iqbal, R. (2017). ACUTE RENAL FAILURE AMONG KALA PATHAR POISONING PATIENTS. JSZMC, 8(2), 1153-1156	Jan-Dec 2016	2017	Rahim Yar Khan	65	93	54	NA	NA	18	47	27.69	72.31	Paraphenylenediamine	0	100	0	NA	NA	NA	NA	NA	NA	NA	No	Just kala pathar.	Yes	Only the total number of suicides. This study was only about paraphenelyene diamine. So, all the suicides were also due to the same agents.
141	40	29	Kermani, F., Ather, N. A., Ara, J. (2006). Deliberate self-harm: frequency and associated factors. J. Surg. Pak. Int, 11(1), 34-36.(		2006	Karachi	150	100	150	25	25	64	86	42.6667	57.3333	NA	NA	NA	NA	NA	NA	NA	NA	NA	NA	NA	NA	NA	NA	There is no data on type of poisoning.
142	90	46	Noor NA, Qazi NA, Chaudhry GM, Masood M, Hashmat MA, Asif AH. Acute poisoning in adults in Multan. JPMA. J Pak Med Assoc. 1988;38:305–6		1988	Multan	112	18	20	30	30	98	14	88	12	Organophosphate	75	75	84	NA	3	NA	2.67	3	NA	78	No	NA	No	Generic suicide data.
142.1																Others		25
143	61	50	Qureshi MA, Nadeem S, Ahmed T, Tariq F, Rehman H, Qasim AP. Aluminium Phosphide Poisoning: Clinical Profile and Outcome of Patients Admitted in a Tertiary Care Hospital. APMC 2018;12(3):191-194.	Jan-Dec 2017	2018	Sahiwal	110	79.1	87	25	25	45	65	40.9	59.1	Wheat Pill	100	100	110	87	NA	NA	56	62	NA	23	Yes	AP study	Yes	All suicides are due to AP but death data specific to suicides is not given.	More women with Wheat Pill poisoning.
144	21	106	Sattar, RA., Sultan, MO., Jamil MA et al. (2016). Demography and outcome off acute adult poisoning patients admitted in a tertiary care hospiotal: a one year analysis. Ann Jinnah Sindh Med Uni, 2(1), 21-24	Jan -Jun 2016	2016	Karachi	2698	NA	NA	NA	NA	144	1254	53.5	46.5	Organophosphate	31.5	31.5	850	850	NA	NA	4.1	111	NA	NA	No	NA	No.	Just overall suicide data
144.1																Others		68.5
